# Supplementary material for: Synergistic Neuroprotection Through Epigenetic Modulation by Combined Curcumin-Enriched Turmeric Extract and L-Ascorbic Acid in Oxidative Stress-Induced SH-SY5Y Cell Damage
Source: Foods. 2025 Mar 5;14(5):892. doi: 10.3390/foods14050892 (PMC11898916; doi:10.3390/foods14050892)
Supplement: Supplementary file 1 [file foods-14-00892-s001.zip]

Archive with 1 entries (1 files):
- foods-3507836-supplementary.pdf
